# Supplementary material for: Silencing of Salmonella typhimurium Pathogenesis: Atenolol Acquires Efficient Anti-Virulence Activities
Source: Microorganisms. 2022 Oct 6;10(10):1976. doi: 10.3390/microorganisms10101976 (PMC9612049; doi:10.3390/microorganisms10101976)
Supplement: Supplementary file 1 [file microorganisms-10-01976-s001.zip]

Archive with 1 entries (1 files):
- microorganisms-1901590-supplementary.pdf
